# Supplementary material for: Impact of Helminth Infection during Pregnancy on Cognitive and Motor Functions of One-Year-Old Children
Source: PLoS Negl Trop Dis. 2015 Mar 10;9(3):e0003463. doi: 10.1371/journal.pntd.0003463 (PMC4355614; doi:10.1371/journal.pntd.0003463)
Supplement: S2 Table — (XLSX) [file pntd.0003463.s002.xlsx]

## Sheet: Feuil1
Gross motor score	ELC score	HOME Score
37	117	24
37	101	23
66	120	28
73	125	24
66	109	20
62	93	23
47	122	22
26	117	31
37	74	25
57	81	20
73	122	30
66	106	20
43	88	23
57	110	24
73	119	23
37	104	22
65	72	25
26	80	23
31	91	29
66	111	26
66	116	26
53	98	27
57	94	22
43	90	26
66	115	31
37	107	22
66	116	34
48	112	27
53	112	32
48	111	25
37	98	31
73	116	25
73	121	25
62	101	24
80	124	28
78	105	25
43	107	23
73	112	23
66	82	25
37	100	20
43	104	22
62	109	26
53	96	27
43	98	26
43	78	25
43	68	23
42	79	24
43	121	25
63	115	25
67	108	27
56	74	28
37	72	27
62	89	21
66	115	26
66	74	27
58	94	26
71	104	29
37	88	28
78	109	21
53	111	28
49	114	21
43	88	25
43	116	19
57	117	30
58	124	29
37	101	26
63	113	22
43	101	29
43	93	24
44	126	27
20	75	24
73	121	26
37	93	21
43	90	24
66	118	29
54	124	27
78	126	29
43	115	26
49	110	25
49	124	27
54	117	28
49	120	24
62	93	27
73	118	28
30	110	24
67	127	30
49	115	29
65	94	26
31	107	27
31	94	25
44	97	21
30	119	27
44	107	28
20	93	20
56	90	27
62	76	21
49	112	29
62	122	26
37	103	26
62	107	28
56	78	27
65	83	25
78	104	27
37	90	27
26	118	30
37	117	26
37	99	31
78	108	22
44	120	23
62	104	24
66	101	25
80	117	30
37	74	25
37	66	26
73	94	27
80	126	27
37	88	30
78	119	27
43	68	24
43	101	27
43	91	28
73	104	29
44	76	25
65	100	30
62	112	31
37	112	26
43	93	27
31	67	26
48	102	26
71	106	27
43	100	25
37	81	24
78	113	31
27	77	24
37	98	27
49	118	25
37	93	27
43	109	31
37	95	28
37	109	27
26	99	24
37	87	26
44	81	23
43	90	27
37	105	29
43	94	25
48	107	22
24	105	30
49	107	29
43	91	29
37	110	28
30	77	27
63	105	28
63	108	28
43	111	28
67	94	25
37	88	25
49	111	26
43	89	29
62	98	29
24	82	25
43	68	22
67	110	26
43	90	25
62	95	28
62	98	29
26	93	28
43	89	27
48	104	30
67	111	26
53	100	27
27	77	25
37	100	30
43	101	27
57	101	28
49	118	28
62	98	27
73	105	30
43	96	27
43	104	26
62	85	26
31	97	24
44	110	29
49	89	24
67	107	28
37	80	28
62	101	30
44	86	25
37	95	27
43	110	31
37	70	21
43	101	29
37	98	28
37	89	25
62	92	29
37	105	24
58	90	23
66	107	26
73	97	30
78	109	28
37	78	28
62	87	27
48	96	28
62	104	23
78	101	28
78	104	28
20	69	28
78	99	24
43	74	28
49	86	26
57	88	25
67	114	31
31	97	28
53	93	27
48	87	26
53	77	23
73	107	29
78	120	29
73	120	26
78	112
54	113	25
66	99	26
53	103	30
73	104	27
37	107	29
53	104	29
43	98	29
63	112	27
37	89	27
73	102	28
48	93	26
78	98	29
66	107	27
53	99	33
44	85	28
78	101	27
66	122	31
44	108	27
67	73	26
67	102	26
57	103	29
31	79	27
53	96	24
67	119	27
43	93	25
43	95	26
78	113	29
37	87	29
43	111	28
48	89	30
53	98	29
73	99	31
43	88	27
49	97	29
43	93	27
67	105	29
37	80	28
37	104	28
37	93	29
37	95	26
37	108	33
63	115	28
54	88	24
78	109	29
37	80	25
37	82	26
78	93	29
54	110	26
49	73	27
66	111	29
44	100	27
30	82	27
58	102	29
59	102	27
49	103	26
62	96	27
49	94	29
26	98	26
44	97	25
78	89	28
49	110	28
43	125	25
37	105	23
57	101	25
37	99	28
73	95	27
78	120	24
32	87	30
62	110	30
43	99	27
37	104	28
43	88	23
31	70	26
48	106
73	116	26
58	95	28
37	112	25
62	97	28
54	118	28
73	116	29
20	77	23
43	101	26
66	110	28
78	117	26
60	90	24
44	109	28
49	107	24
78	116	30
37	81	25
43	105	27
54	107	25
37	98	30
44	107	29
49	108	27
57	108	29
37	108	32
43	105	28
78	113	28
43	96	27
49	110	28
73	113	27
37	104	27
44	127	27
43	109	27
53	106	29
43	101	27
66	112	27
44	54	28
63	110	26
49	107	24
73	110	28
49	108	28
44	112	25
37	95	23
73	109	25
48	74	28
57	104	28
49	112	28
53	94	30
48	111	26
54	115	28
37	70	28
43	87	23
37	68	29
66	107
43	95	29
37	76	25
30	109	24
43	98	27
80	108	26
80	91	30
24	88	24
62	78	27
49	105	28
20	108	26
78	92	28
62	101	29
54	95	29
43	96	29
37	86	27
67	95	25
67	108	27
43	98	31
49	102	28
37	105	24
20	59	23
43	70	26
78	98	29
57	100	27
62	109	27
37	85	26
49	99	28
54	92	26
66	92	28
73	112	28
37	84	25
31	93	24
37	66	24
32	71	24
53	104	30
62	79	26
44	111	26
37	100	26
49	102	29
73	119	30
49	110	30
37	93	26
78	107	26
49	107	25
44	110	27
62	95	29
48	78	28
73	107
73	107	28
43	111	24
49	81	26
43	94	29
37	97	27
49	102	24
37	94	28
43	82	28
63	105	27
66	98	23
73	98	29
37	95	26
44	102	24
44	107	25
67	108	27
66	107	27
44	102	24
37	87	27
37	92	28
78	104	23
49	95	31
26	98	27
49	100	26
63	119	29
37	84	24
44	106	28
49	101	25
49	104	27
30	74	27
44	78	26
37	95	28
43	120	26
80	117	28
49	107	28
63	131	28
47	59	27
49	106	27
49	75	23
37	95	27
43	96	32
30	95	27
67	105	27
44	90	26
49	119	25
57	105	28
78	116	28
37	93	28
58	93	26
46	98	26
73	103	26
67	103	29
63	104	26
63	87	25
49	107	29
37	59	25
49	102	30
54	95	31
44	113	25
20	78	25
44	79	29
49	108	27
49	118	27
37	108	26
63	112	29
54	112	29
37	88	20
49	61	26
67	96	28
20	65	24
44	103	28
67	119	25
53	94	27
71	105	28
37	86	26
58	100	28
44	114	25
37	87	26
78	112	29
49	98	25
44	102	27
56	82	25
44	106	27
60	87	27
52	96	30
42	88	24
43	97	28
73	108	28
49	106	29
44	109	30
66	112	26
62	84	26
37	96	30
73	96	28
43	86	26
43	95	29
73	104	19
31	94	25
26	82	28
66	90	25
62	94	26
49	110	30
60	101	30
49	61	27
73	110	28
58	118	28
57	79	27
58	97	28
45	101	31
53	56	27
66	83	30
31	66	30
48	94	28
66	98	28
63	104	29
53	95	31
63	102	27
44	97	29
44	97	26
73	95	25
73	124	26
73	125	30
49	100	26
67	107	25
48	95	29
78	121	30
53	115	27
37	71	27
43	86	25
48	57	25
77	101	28
63	105	29
63	107	29
37	97	28
37	86	25
37	99	25
60	80	28
43	71	24
44	97	25
43	73	30
80	116	28
44	105	28
30	100	28
57	96	25
43	76	28
37	89	26
54	97	27
53	95	28
43	59	27
73	101	29
24	105	27
48	107	27
63	113	26
49	107	28
43	78	26
73	112	26
44	105	27
37	101	25
37	95	28
44	57	25
57	107	29
49	101	29
67	113	27
24	86	25
57	105	30
48	63	28
37	95	26
45	102	33
49	97	25
73	112	30
54	100	23
30	102	23
49	102	30
43	75	26
24	104	29
26	87	27
26	95	28
49	100	31
43	94	28
31	90	27
57	60	28
44	88	27
49	92	28
57	107	30
30	87	27
20	102	27
49	108	29
66	105	29
63	102	28
43	77	27
54	119	29
37	77	27
54	102	29
57	108	30
37	99	25
49	104
49	99	29
49	75	27
62	86	29
53	79	25
73	105	30
73	107	27
37	99	31
24	97	25
20	60	22
62	94	25
58	105	27
49	100	25
43	90	27
44	105	28
49	94	31
44	114	26
24	96	20
58	94	26
37	98	29
67	109	29
49	104	27
66	101	27
49	101	26
44	100	26
54	103	26
60	82	28
62	107	27
26	91	27
54	85	29
44	102	30
30	96	28
58	96	26
57	92	27
48	95	31
43	86	23
58	112	28
49	122	26
43	72	27
49	97	28
58	91	26
26	78	24
49	105	26
49	123	28
58	93	25
53	113	27
